# Supplementary material for: A Pharmacogenetic Study of CYP2C19 in Acute Coronary Syndrome Patients of Colombian Origin Reveals New Polymorphisms Potentially Related to Clopidogrel Therapy
Source: J Pers Med. 2021 May 12;11(5):400. doi: 10.3390/jpm11050400 (PMC8150782; doi:10.3390/jpm11050400)
Supplement: Supplementary file 1 [file jpm-11-00400-s001.zip]

Archive with 3 entries (3 files):
- Supplementary Figure 1.pdf
- Supplementary table 1 .xlsx
- Supplementary table 2.xlsx
