# Supplementary material for: A Pharmacogenetic Study of CYP2C19 in Acute Coronary Syndrome Patients of Colombian Origin Reveals New Polymorphisms Potentially Related to Clopidogrel Therapy
Source: J Pers Med. 2021 May 12;11(5):400. doi: 10.3390/jpm11050400 (PMC8150782; doi:10.3390/jpm11050400)
Supplement: Supplementary file 1 [file jpm-11-00400-s001.zip › Supplementary table 1 .xlsx]

## Sheet: Hoja1
Supplementary Table 1 Primers Sequence
Amplification primers (5-3´)		sequencing primers (5´-3´)
CYP2C19 promoter1F:	agcctactttaacccaccattct	CYP2C19 promoter1seqF:	gaactgggagttgaaaaac
CYP2C19 promoter1R:	tctcacacctcatatccctttgg	CYP2C19 promoter2seqF:	agcctcctcattcctgagatg
CYP2C19 promoter2F:	ctcttctgacccccaatctagtc	CYP2C19 promoter3seqR:	gtcaatcctatatcgaag
CYP2C19 promoter2R:	tctaaggaaaacagccccagaga	CYP2C19 ex1seqR:	cttgtaacattgtacctctaggg
CYP2C19 promoter3F:	aagcccttagcaccaaattctct	CYP2C19 ex2seqF:	gagcctgtgtgactgaataaaag
CYP2C19 promoter3R:	ttggttaaggatttgctgacatc	CYP2C19 ex3seqF:	tgcctgtttcagcatctgtc
CYP2C19 ex1F:	ggtgattggccactttatccatc	CYP2C19 ex4seqF:	gagcaaccattatttaaccagc
CYP2C19 ex1R:	aacacttcccttactgtttaccc	CYP2C19 ex5seqF:	tccccatcaagatatacaat
CYP2C19 ex2-3F:	ttgtcttaaggtagacacaagagtg	CYP2C19 ex6seqR:	gagaaacagaaaggagaacac
CYP2C19 ex2-3R:	aagaatgtcagtagagaggagagc	CYP2C19 ex7seqF:	gatgtttggataccttcatc
CYP2C19 ex4F:	ccccaactattctcacccttt	CYP2C19 ex8seqF:	gatttaactgcatgattaccac
CYP2C19 ex4R:	gatcagggagctaatgggc	CYP2C19 ex9seqF:	cctcctatgattcaccgaacag
CYP2C19 ex5F:	agcagggactatctttgtagtatca
CYP2C19 ex5R:	acagagcttttcctatcctgacat
CYP2C19 ex6F:	atgttggtaagtatacaatgtgagt
CYP2C19 ex6R:	tcacaccattaaattgggacaga
CYP2C19 ex7F:	catttgtgcatctgtagcagtcc
CYP2C19 ex7R:	taatgcacttctctcacccagtg
CYP2C19 ex8F:	gctcatgcctcttattacttcgt
CYP2C19 ex8R:	agttcttgagtacctcagtggtg
CYP2C19 ex9F:	tacaaagggaaatgccgaatgtg
CYP2C19 ex9R:	gatgacgggtcagaagaagc
AMPLICON	size (pb)
promoter Fragment 1	899
promoter Fragment 2	924
promoter Fragment 3	1262
EXON 1	604
EXON 2-3	963
EXON 4	771
EXON 5	849
EXON 6	386
EXON 7	462
EXON 8	591
EXON 9	693
