# Supplementary material for: A Pharmacogenetic Study of CYP2C19 in Acute Coronary Syndrome Patients of Colombian Origin Reveals New Polymorphisms Potentially Related to Clopidogrel Therapy
Source: J Pers Med. 2021 May 12;11(5):400. doi: 10.3390/jpm11050400 (PMC8150782; doi:10.3390/jpm11050400)
Supplement: Supplementary file 1 [file jpm-11-00400-s001.zip › Supplementary table 2.xlsx]

## Sheet: Hoja1
Supplementary Table 2	The comparison of allelic frequencies between the Colombian population and other populations
	N	*1	P- Value	*2	P- Value	*4	P- Value	*17	P- Value	*27	P- Value	*33	P- Value
Colombia (Present study)	166	0.816		0.072		0.004		0.102		0.004		0.004
Argentina	226	0.67	001393	0.133	.055859	0.007	.751107	0.19	.01698	NE	-	NE	-
Brazil	84	0.643	.003047	0.101	.527548	0.006	.622011	0.25	.002139	NE	-	NE	-
Costa Rica	141	0.819	.957918	0.071	.963085	0.007	.907711	0.103	.909603	NE	-	NE	-
Cuba	343	0.65	.000159	0.141	.026491	0.004	.599203	0.192	.009967	NE	-	NE	-
Ecuador	395	0.814	.957028	0.11	.18365	NE	NE	0.076	.301829	NE	-	NE	-
Mexico	254	0.812	.954418	0.063	.708823	0.006	.825793	0.011	.00002	NE	-	NE	-
Nicaragua	124	0.855	.3498	0.065	.796069	NE	NE	0.081	.528019	NE	-	NE	-
Peru	72	0.826	.910011	0.083	.767229	NE	NE	0.09	.64729	NE	-	NE	-
Portugal	448	0.655	.000137	0.146	.015553	0.008	.722085	0.19	.009821	NE	-	NE	-
España	1073	0.659	.000073	0.131	.0312	0.006	.944867	0.203	.002059	NE	-	NE	-
Central/South Asian	7100	0.5436	< 0.00001	0.2699	< 0.00001	NE	NE	0.1708	.020112	NE	-	NE	-
East Asian	32510	0.5956	< 0.00001	0.2835	< 0.00001	0.0002	< 0.00001	0.0205	< 0.00001	NE	-	0.0002	< 0.00001
European	69604	0.6247	< 0.00001	0.1466	.006831	0.002	.246836	0.2164	.000366	0	-	NE	-
Latino	5699	0.7166	.006304	0.1042	.182633	0.0005	.007483	0.1666	.028148	0.0035	.592857	NE	-
Sub-Saharan African	4071	0.5515	< 0.00001	0.1568	.003089	NE	NE	0.1733	.017128	NE	-	NE	-
African-American/Afro-Caribbean	2519	0.5468	< 0.00001	0.1815	.000335	NE	NE	0.2072	.001093	NE	-	NE	-
American	1136	0.7922	.531355	0.1214	.063714	NE	NE	0.0861	.493601	NE	-	NE	-
Southern Chinese population	2127	0.619	< 0.00001.	NE	-	NE	-	NE	-	NE	-	0.04	.026653
	NE Not evaluated
